# Supplementary material for: Molecular Cloning and Analysis of an Acetyl-CoA C-acetyltransferase Gene (EkAACT) from Euphorbia kansui Liou
Source: Plants (Basel). 2022 Jun 9;11(12):1539. doi: 10.3390/plants11121539 (PMC9229008; doi:10.3390/plants11121539)
Supplement: Supplementary file 1 [file plants-11-01539-s001.zip]

Archive with 1 entries (1 files):
- plants-1722325-supplementary.pdf
